# Supplementary material for: Suitable Habitat Distribution and Niche Overlap of the Sable (Martes zibellina) and Yellow-Throated Marten (Martes flavigula) in Taipinggou National Nature Reserve, Heilongjiang Province, China
Source: Biology (Basel). 2024 Aug 7;13(8):594. doi: 10.3390/biology13080594 (PMC11351473; doi:10.3390/biology13080594)
Supplement: Supplementary file 1 [file biology-13-00594-s001.zip]

Archive with 1 entries (1 files):
- biology-3124180-supplementary.pdf
